# Supplementary material for: Improving Anti-Coking Properties of Ni/Al2O3 Catalysts via Synergistic Effect of Metallic Nickel and Nickel Phosphides in Dry Methane Reforming
Source: Materials (Basel). 2022 Apr 22;15(9):3044. doi: 10.3390/ma15093044 (PMC9101347; doi:10.3390/ma15093044)
Supplement: Supplementary file 1 [file materials-15-03044-s001.zip]

Archive with 1 entries (1 files):
- materials-1684337-supplementary.pdf
